# Supplementary material for: The excess costs of childhood food allergy on Canadian families: a cross-sectional study
Source: Allergy Asthma Clin Immunol. 2021 Mar 10;17:28. doi: 10.1186/s13223-021-00530-9 (PMC7943937; doi:10.1186/s13223-021-00530-9)
Supplement: Supplementary file 1 — Additional file 1. Atopic conditions. Frequencies of atopic conditions among cases and controls (N=70 case-control pairs). Table outlining the frequencies of various food allergies and atopic comorbidities. [file 13223_2021_530_MOESM1_ESM.xlsx]

## Sheet: Sheet1
Additional Table 1. Frequencies of atopic conditions among cases and controls (N=70 case-control pairs)
	Frequencies		Χ2	p-value
Atopic Conditions	Cases	Controls
Food Allergy
Peanuts and Tree nuts	0.8286	-
Eggs	0.2571	-
Finned fish	0.2286	-
Shellfish	0.1429	-
Milk	0.1429	-
Other*	0.0571	-
Asthma	0.2857	0.0857	4.63	0.03
Eczema	0.7429	0.1429	25.53	<0.001
Rhinitis	0.1429	0	5.38	0.02
*Other includes: soy, sesame, gluten, fruit, and chocolate
