# Supplementary material for: The excess costs of childhood food allergy on Canadian families: a cross-sectional study
Source: Allergy Asthma Clin Immunol. 2021 Mar 10;17:28. doi: 10.1186/s13223-021-00530-9 (PMC7943937; doi:10.1186/s13223-021-00530-9)
Supplement: Supplementary file 2 — Additional file 2. Intangible costs. Multiple linear regression analyses predicting intangible costs incurred by the household, responding parent, spouse, and child. Table displaying the results from a series of multiple linear regression analyses predicting intangible costs among cases and controls. [file 13223_2021_530_MOESM2_ESM.xlsx]

## Sheet: Sheet1
Additional Table 2. Multiple linear regression analyses predicting intangible costs incurred by the household, responding parent, spouse, and child.
	ß	95%CI	p-value
Responding parent well-being
Controls	Ref	Ref
Cases	-0.003	-.56, .55	0.99
Spouse well-being
Controls	Ref	Ref
Cases	0.02	-0.65, .70	0.94
Child well-being
Controls	Ref	Ref
Cases	-0.96	-1.72, -0.21	0.01
Income sufficiency
Controls	Ref	Ref
Cases	-516.76	-644.22, 1677.74	0.38
Note. Number of household members and allergic comorbidities status (i.e., presence vs. absence) included as covariates in each of the models. Annual household income was also included as a covariate in each of the models predicting well-being. Income sufficiency quantifies the difference between a family’s actual income and the income they deem sufficient to meet their needs. n=61-66
Abbreviation: 95%CI 95th percent confidence interval
