# Supplementary material for: The excess costs of childhood food allergy on Canadian families: a cross-sectional study
Source: Allergy Asthma Clin Immunol. 2021 Mar 10;17:28. doi: 10.1186/s13223-021-00530-9 (PMC7943937; doi:10.1186/s13223-021-00530-9)
Supplement: Supplementary file 3 — Additional file 3. Total costs stratified by income. Multiple linear regression analyses predicting total annual household costs among participants falling above and below the provincial median annual income level. Table displaying the results from a series of income-stratified linear regression analyses predicting total household costs among cases and controls. [file 13223_2021_530_MOESM3_ESM.xlsx]

## Sheet: Sheet1
Additional Table 3. Multiple linear regression analyses predicting total annual household costs among participants falling above and below the provincial median annual income level
	Participants above the provincial median income level							Participants below the provincial median income level
		Cases	Controls	Difference	95% CI of the difference	p-value			Cases	Controls	Difference	95% CI of the difference	p-value
		(n=20)	(n=19)						(n=15)	(n=16)
Total annual direct costs		$25901.51	$24414.45	$1487.07	-$3217.86, $6192.00	0.52			$18699.46	$19247.89	-$548.42	-$5801.64, $4704.80	0.83
Note. Annual household income, number of household members and allergic comorbidities status (i.e., presence vs. absence) are included as covariates in each of the models.
Abbreviation: 95%CI 95th percent confidence interval
